# Supplementary material for: The aspartyl protease DDI2 activates Nrf1 to compensate for proteasome dysfunction
Source: eLife. 2016 Aug 16;5:e18357. doi: 10.7554/eLife.18357 (PMC5001836; doi:10.7554/eLife.18357)
Supplement: Figure 1—source data 1. — DOI: http://dx.doi.org/10.7554/eLife.18357.004 [file elife-18357-fig1-data1.xlsx]

## Sheet: Sheet1
gene symbol	GENEID	B score
THSD7B	80731	-6.10199
PLK1	5347	-6.01321
PLOD3	8985	-5.92267
PSMC3IP	29893	-5.74783
PLAC9	219348	-5.72119
RPS6KA2	6196	-5.65693
NFE2L1	4779	-5.5487
SARM1	23098	-5.53481
EDAR	10913	-5.13226
SMOC1	64093	-4.76252
FAM98C	147965	-4.7285
WEE1	7465	-4.6294
KRT73	319101	-4.48917
VCP	7415	-4.41748
LRRC8E	80131	-4.38342
ZNF596	169270	-4.37655
FAF2	23197	-4.34711
BICD2	23299	-4.32985
DYX1C1	161582	-4.17421
FXYD2	486	-4.12545
EIF3S6	3646	-4.09978
MFAP3	4238	-4.0622
MYH4	4622	-4.0055
AP5B1	91056	-3.9682
PVRL4	81607	-3.94652
ZNF646	9726	-3.91584
ZC3H4	23211	-3.89775
IGFBP1	3484	-3.86386
KRT20	54474	-3.85103
C9orf89	84270	-3.82782
SUGP1	57794	-3.82614
KSR1	8844	-3.79702
LRRCC1	85444	-3.79103
RAB40B	10966	-3.77072
EIF3S7	8664	-3.74737
ACTL10	170487	-3.74591
RBMY1F	159163	-3.72728
MYCBP	26292	-3.72666
C3orf37	56941	-3.71146
GTPBP6	8225	-3.69195
DDI2	84301	-3.68416
RDH13	112724	-3.65688
GPX7	2882	-3.63902
CTU1	90353	-3.63458
TULP2	7288	-3.62492
PELO	53918	-3.62058
PRDM13	59336	-3.59823
CDKL1	8814	-3.59362
TEX10	54881	-3.59255
RAN	5901	-3.59049
TBC1D22A	25771	-3.58259
ZNF564	163050	-3.57083
TBC1D10B	26000	-3.55737
KIAA1363	57552	-3.55479
TUBA1B	10376	-3.54242
CACNA1H	8912	-3.53427
SEL1L	6400	-3.53051
PDLIM2	64236	-3.48544
TK1	7083	-3.48314
HOXA1	3198	-3.4815
PYY	5697	-3.47078
C10orf95	79946	-3.45254
C2orf78	388960	-3.45237
DCTN5	84516	-3.44837
CPNE9	151835	-3.44551
TRIB3	57761	-3.43427
RASL10B	91608	-3.42954
ORAI3	93129	-3.42172
PTPRD	5789	-3.42052
SLC12A1	6557	-3.4076
ITGAV	3685	-3.39887
ATP2A3	489	-3.39523
SFXN5	94097	-3.39358
GRAMD1A	57655	-3.38435
C20orf111	51526	-3.38288
PTGFRN	5738	-3.38125
GSTT1	2952	-3.38003
ACD	65057	-3.37245
OR6Y1	391112	-3.37077
PQLC1	80148	-3.36265
ST3GAL4	6484	-3.3507
ZNF418	147686	-3.34335
CSNK1E	1454	-3.34234
PTK2	5747	-3.32381
SNX1	6642	-3.32362
C11orf82	220042	-3.30729
TEKT5	146279	-3.30517
SLC13A5	284111	-3.30463
RSC1A1	6248	-3.29796
VEGFB	7423	-3.29667
PRDM11	56981	-3.29393
VCX	26609	-3.29105
ITGA6	3655	-3.28375
CEP112	201134	-3.27651
REV3L	5980	-3.27393
ZNF649	65251	-3.272
BANF2	140836	-3.26974
PLA2G2F	64600	-3.26431
FTO	79068	-3.26312
SSH2	85464	-3.2587
SELRC1	65260	-3.25177
C16orf85	400555	-3.24489
NTPCR	84284	-3.23315
SRRM2	23524	-3.21939
CCDC12	151903	-3.21758
GOSR2	9570	-3.21364
KHSRP	8570	-3.21345
CHORDC1	26973	-3.20574
OGT	8473	-3.20073
KANK3	256949	-3.17799
LRRC4	64101	-3.16838
MFNG	4242	-3.16295
TBC1D25	4943	-3.16293
ASIP	434	-3.15884
UNC80	285175	-3.14538
KPNB1	3837	-3.12587
ANKHD1-EIF4EBP3	404734	-3.11823
ODZ2	57451	-3.09513
NRF1	4899	-3.08876
ALPL	249	-3.08568
OPN5	221391	-3.07985
NOX4	50507	-3.07956
EIF3S2	8668	-3.07785
TSKS	60385	-3.07662
SEC23A	10484	-3.07662
DNAAF1	123872	-3.06494
PLAG1	5324	-3.06347
SPTSSA	171546	-3.05018
PQLC3	130814	-3.04926
LRRC4B	94030	-3.04739
NUPL2	11097	-3.04348
LHX3	8022	-3.04296
FES	2242	-3.03981
LPAR3	23566	-3.03981
IFNGR1	3459	-3.03842
ATOH7	220202	-3.03692
NOTCH2NL	388677	-3.02904
KRT76	51350	-3.02591
ABTB1	80325	-3.02384
C11orf53	341032	-3.01932
ATP5B	506	-3.01825
CRKL	1399	-3.01117
ROGDI	79641	-3.00754
TAF7	6879	-2.9999
PLA2G16	11145	-2.99374
MYL3	4634	-2.99188
NRK	203447	-2.98919
NPHP1	4867	-2.98904
ZNF513	130557	-2.98834
HSF1	3297	-2.98057
RPUSD3	285367	-2.9735
CDC6	990	-2.97126
HMGN2	3151	-2.96906
MRPS23	51649	-2.95935
ZNF137P	7696	-2.95813
C15orf59	388135	-2.95508
CDK19	23097	-2.95347
LYPD1	116372	-2.94759
SPAG8	26206	-2.93747
RBFOX2	23543	-2.93583
PIGQ	9091	-2.93317
GPR110	266977	-2.92937
SST	6750	-2.92863
KLK4	9622	-2.91886
C1orf111	284680	-2.91695
ZNF598	90850	-2.91242
CHEK1	1111	-2.91175
RPH3AL	9501	-2.91004
RPL5	6125	-2.90641
JHDM1D	80853	-2.9055
NOP16	51491	-2.90317
AQP12A	375318	-2.89943
RBM34	23029	-2.88626
FLJ31952	146857	-2.8826
COX6B1	1340	-2.88111
HNRNPA1L2	144983	-2.87583
FUT1	2523	-2.87227
PKHD1L1	93035	-2.87047
KLHL35	283212	-2.85984
AP2B1	163	-2.85622
TPSD1	23430	-2.85078
SAC3D1	29901	-2.84514
LOC127550	127550	-2.84468
LCE3A	353142	-2.84229
AMOTL2	51421	-2.8404
NHLH2	4808	-2.83029
ANLN	54443	-2.83022
NDUFV3	4731	-2.8292
ANP32E	81611	-2.82292
DZIP1L	199221	-2.82138
OPTC	26254	-2.81926
CARD10	29775	-2.81781
DBX1	120237	-2.81612
OAS2	4939	-2.80724
KIF26A	26153	-2.80724
HIST1H4G	8369	-2.80614
KLHL17	339451	-2.80345
FUNDC2	65991	-2.80217
TRIM16L	147166	-2.79963
BAIAP3	8938	-2.79827
YY1AP1	55249	-2.7965
JAG2	3714	-2.79512
POLR3K	51728	-2.79291
MAST3	23031	-2.79131
ZNF382	84911	-2.78646
ATP8B2	57198	-2.77972
TDP1	55775	-2.77738
MEF2C	4208	-2.77447
BATF	10538	-2.77447
CTAGE15P	441294	-2.77041
OR2S2	56656	-2.76861
KIAA1328	57536	-2.76714
SLMO2	51012	-2.76493
COQ6	51004	-2.76207
IRF4	3662	-2.7617
CBLN2	147381	-2.74859
SMURF2	64750	-2.74243
GTF3C6	112495	-2.74023
AUH	549	-2.73965
UBC	7316	-2.73905
KIAA1274	27143	-2.73802
PLAUR	5329	-2.73697
CYP26B1	56603	-2.73691
CH25H	9023	-2.73558
SLC10A3	8273	-2.72909
NOPD1	221078	-2.72897
TWIST2	117581	-2.72363
MARK1	4139	-2.72205
PRPF8	10594	-2.71985
RAB33A	9363	-2.71764
C16orf88	400506	-2.71322
XXYLT1	152002	-2.71292
MAFG	4097	-2.70933
JOSD2	126119	-2.70816
KRTAP10-11	386678	-2.70657
LARS2	23395	-2.70504
HSD17B8	7923	-2.70446
CCDC109B	55013	-2.70434
IKBKG	8517	-2.70322
COL1A1	1277	-2.70164
TTLL3	26140	-2.70059
GUCA2A	2980	-2.69796
RBM14	10432	-2.69547
ACTN2	88	-2.69419
COL8A2	1296	-2.69092
LAMTOR2	28956	-2.68964
GNB4	59345	-2.68633
HPCAL1	3241	-2.68621
KLK13	26085	-2.68268
HEPACAM2	253012	-2.68033
CLEC4F	165530	-2.6766
SEPHS1	22929	-2.66433
EPB41L2	2037	-2.66001
MRE11A	4361	-2.65922
HTR5A	3361	-2.65126
SYT14	255928	-2.65101
TM6SF2	53345	-2.65006
C1orf187	374946	-2.64808
CAND2	23066	-2.64756
GATAD1	57798	-2.6472
LCN6	158062	-2.64711
PRDM1	639	-2.63945
FGFR1	2260	-2.62871
HSPA1A	3303	-2.62795
C19orf12	83636	-2.62551
CCL25	6370	-2.62465
C2orf27A	29798	-2.62255
HAGH	3029	-2.61806
RAX	30062	-2.6146
POLR3B	55703	-2.61456
DFFA	1676	-2.61343
TCEB1	6921	-2.61315
C20orf85	128602	-2.61171
IGSF1	3547	-2.60946
SLCO4C1	353189	-2.60692
GPRIN1	114787	-2.60615
TAP1	6890	-2.60493
SDR-O	121214	-2.6037
C9orf85	138241	-2.60299
CIB4	130106	-2.60282
CHRNA2	1135	-2.60119
PON3	5446	-2.59934
SNAI3	333929	-2.59934
DPCR1	135656	-2.59582
SELV	348303	-2.59374
SCAF1	58506	-2.59239
DVL2	1856	-2.58625
DDX19	11269	-2.58419
MPZL1	9019	-2.58022
DNMT1	1786	-2.57821
PDK2	5164	-2.57752
C15orf26	161502	-2.57564
ACVR2B	93	-2.57433
LEPRE1	64175	-2.57392
ZIM2	23619	-2.57013
PPDPF	79144	-2.56433
TM7SF4	81501	-2.5588
NECAP1	25977	-2.55725
NEIL3	55247	-2.55356
CANX	821	-2.55003
TRAPPC4	51399	-2.54961
VAV3	10451	-2.54095
EXOSC9	5393	-2.53902
MEOX1	4222	-2.53809
NUP160	23279	-2.53649
LRRC66	339977	-2.53515
OR56B4	196335	-2.53318
TMEM213	155006	-2.53256
OR4F4	26682	-2.5312
EPHA1	2041	-2.53037
BTN2A3P	54718	-2.5302
GRM8	2918	-2.52762
KIAA0913	23053	-2.52677
MAP3K5	4217	-2.52441
UBE2S	27338	-2.52304
DEFB131	644414	-2.52167
DBNDD1	79007	-2.52139
IL25	64806	-2.52139
ARMCX1	51309	-2.52062
OR10H4	126541	-2.51642
POP4	10775	-2.51489
GEMIN7	79760	-2.51343
MRPL35	51318	-2.51129
IL22RA1	58985	-2.50956
CD200	4345	-2.50936
CDC42BPG	55561	-2.50826
TDRD12	91646	-2.50785
APOBEC3D	140564	-2.50579
RNLS	55328	-2.49948
PRSS8	5652	-2.49791
S1PR4	8698	-2.4974
RNASEH2A	10535	-2.4972
C7orf10	79783	-2.49607
SRPX	8406	-2.49511
POLR3E	55718	-2.49348
ZNF705A	440077	-2.49131
ERGIC3	51614	-2.48961
FXC1	26515	-2.48406
C20ORF36	55251	-2.48198
RC3H1	149041	-2.47917
CPN1	1369	-2.47895
STAU1	6780	-2.47696
EGLN3	112399	-2.47607
TBC1D2B	23102	-2.47571
UBA52	7311	-2.47564
DOCK6	57572	-2.47375
DFNB59	494513	-2.47371
HOXD11	3237	-2.47246
CSNK1G2	1455	-2.47213
MAP3K8	1326	-2.46912
ZNF154	7710	-2.46671
SAP18	10284	-2.46628
GLRA3	8001	-2.46294
RNF215	200312	-2.46276
LRRC8B	23507	-2.46073
C19orf70	125988	-2.46027
LCN1	3933	-2.4597
PTX4	390667	-2.45912
DUB1A	402164	-2.4572
DUSP3	1845	-2.45524
YARS	8565	-2.45494
WDSUB1	151525	-2.45114
KIAA0368	23392	-2.45071
PRR4	11272	-2.44611
C6orf48	50854	-2.44309
SLC36A3	285641	-2.44306
SYT8	90019	-2.44187
PARD3B	117583	-2.43965
ALPI	248	-2.43842
ERAP2	64167	-2.43718
PARP11	57097	-2.43675
CLEC14A	161198	-2.4338
PLAC8	51316	-2.43237
GGA2	23062	-2.42886
CRNKL1	51340	-2.42817
POSTN	10631	-2.42572
ADPGK	83440	-2.42395
HYAL3	8372	-2.42324
CPVL	54504	-2.42289
LAPTM4A	9741	-2.42229
GAL3ST4	79690	-2.42174
ABCC8	6833	-2.41919
TMEM167A	153339	-2.41891
HAND2	9464	-2.41825
EIF3S3	8667	-2.41678
EIF3S4	8666	-2.41536
FSTL5	56884	-2.41511
ADAMTSL5	339366	-2.41254
ABHD8	79575	-2.41159
XAB2	56949	-2.41009
SETD6	79918	-2.40977
EMID2	136227	-2.40471
SPRY1	10252	-2.40375
NUP98	4928	-2.4024
EBF3	253738	-2.40204
RIMS4	140730	-2.40192
SPANXE	171489	-2.40113
B3GALT6	126792	-2.40061
TLX1NB	100038246	-2.39957
MGAT2	4247	-2.39857
ENTPD2	954	-2.39623
NRIP2	83714	-2.39335
GUF1	60558	-2.39073
DR1	1810	-2.38993
LYZL4	131375	-2.38971
MBNL3	55796	-2.38962
FBXO18	84893	-2.38962
USP6	9098	-2.38889
IQCJ	654502	-2.38795
ZNF675	171392	-2.38615
AQP9	366	-2.3861
FPR1	2357	-2.38476
CLDN11	5010	-2.38401
SLC22A17	51310	-2.38285
C8orf82	414919	-2.38039
PLGLB2	5342	-2.37982
LOC652591	652591	-2.37525
CCKAR	886	-2.37377
KIAA1324L	222223	-2.3688
ADAMTSL3	57188	-2.35998
FAM151B	167555	-2.35593
DNAI2	64446	-2.3556
ZNF878	729747	-2.35117
NEUROG1	4762	-2.34761
GATS	352954	-2.34702
POU4F3	5459	-2.3467
GBA3	57733	-2.34649
CHES1	1112	-2.34556
SSPO	23145	-2.34483
SH3BGR	6450	-2.34374
FLII	2314	-2.3349
IGF2BP2	10644	-2.33356
ANKRD29	147463	-2.33305
COPS4	51138	-2.33288
NIT2	56954	-2.33099
C7orf49	78996	-2.33062
MYL2	4633	-2.33042
RRM2	6241	-2.32492
CHRM5	1133	-2.32456
MOAP1	64112	-2.3244
ERCC5	2073	-2.32415
ZNF213	7760	-2.32238
SLC17A8	246213	-2.32055
FXYD7	53822	-2.31961
TMEM93	83460	-2.3191
GADD45A	1647	-2.31894
KRT16	3868	-2.31792
SULT1A3	6818	-2.31765
TMEM163	81615	-2.31756
O3FAR1	338557	-2.31607
GH1	2688	-2.3156
LRRC25	126364	-2.31341
MAGI3	260425	-2.31332
SGTA	6449	-2.31201
OXSM	54995	-2.31117
PRORSD1P	344405	-2.31056
MXD4	10608	-2.30231
LAMC2	3918	-2.3018
LPL	4023	-2.30141
PSAT1	29968	-2.30105
UCHL3	7347	-2.30063
DDX31	64794	-2.2994
DCP2	167227	-2.29644
GATA3	2625	-2.2959
TEX13A	56157	-2.29421
IGF2BP1	10642	-2.29334
TAOK1	57551	-2.29146
SUDS3	64426	-2.28769
ADIPOR1	51094	-2.2874
OSBPL10	114884	-2.28714
PRSSL1	400668	-2.28684
TLE3	7090	-2.28602
C12orf42	374470	-2.2824
RAP2B	5912	-2.28226
BCL11B	64919	-2.28049
PTPRJ	5795	-2.27942
ZNF284	342909	-2.27873
CIDEC	63924	-2.27814
TTC19	54902	-2.27458
TYK2	7297	-2.27211
RPRML	388394	-2.27067
ZC3HAV1	56829	-2.26999
PRSS22	64063	-2.26977
GRIN3B	116444	-2.26539
IGSF3	3321	-2.26325
RBKS	64080	-2.26112
SCT	6343	-2.26106
SEMA3D	223117	-2.2598
SNAPC5	10302	-2.25891
CRELD1	78987	-2.2554
DDO	8528	-2.24559
HSPA12B	116835	-2.24494
TMEM201	199953	-2.24442
SWAP70	23075	-2.24352
BIN2	51411	-2.24336
RNF208	727800	-2.24304
C16orf11	146325	-2.24255
C17orf98	388381	-2.24169
ZFP64	55734	-2.23951
NAA40	79829	-2.23944
FGF4	2249	-2.23742
CD80	941	-2.23667
MAP3K2	10746	-2.23425
RBM22	55696	-2.23346
PRAMEF7	441871	-2.22869
CRH	1392	-2.22786
DTR	1839	-2.22683
C9orf135	138255	-2.22494
NIM1	167359	-2.22221
SMTN	6525	-2.22205
CD3G	917	-2.22148
CKS1B	1163	-2.2192
HOMER1	9456	-2.21724
LRRC3B	116135	-2.21716
TPM2	7169	-2.21645
FRRS1L	23732	-2.21521
C14orf181	400223	-2.21521
FBXO32	114907	-2.21115
HARSL	23438	-2.20891
HMX2	3167	-2.20838
ASPN	54829	-2.20344
NGB	58157	-2.20097
TMEM91	641649	-2.20097
C14orf39	317761	-2.20066
PGBD1	84547	-2.20049
CCDC85B	11007	-2.19907
DCAF17	80067	-2.19847
PDK3	5165	-2.19511
HMGCLL1	54511	-2.19498
ABCA3	21	-2.19461
SDK2	54549	-2.19356
LRRC61	65999	-2.19344
SH3GLB2	56904	-2.1908
SFSWAP	6433	-2.19072
DCHS1	8642	-2.19047
ZNF202	7753	-2.18952
NAPSA	9476	-2.18791
UPF3B	65109	-2.18704
MAGEA2	4101	-2.18658
NENF	29937	-2.18594
ECH1	1891	-2.18491
SH3PXD2A	9644	-2.18452
CYP27A1	1593	-2.18437
DYRK3	8444	-2.1842
TAC3	6866	-2.18229
VOPP1	81552	-2.18199
LRFN4	78999	-2.17951
C17orf59	54785	-2.17818
ADAM11	4185	-2.1764
FVT1	2531	-2.17395
MORC2	22880	-2.17272
C14orf80	283643	-2.16854
TAS2R31	259290	-2.16854
ALPK3	57538	-2.16801
ZNF688	146542	-2.16411
CHPF	79586	-2.15911
MINK1	50488	-2.15897
MTPN	136319	-2.15865
LRAT	9227	-2.15536
SIRPB1	10326	-2.15432
SPATC1	375686	-2.15348
NFE2L2	4780	-2.15235
LAMB3	3914	-2.15203
PTPRS	5802	-2.15004
IDH3B	3420	-2.14782
PPP2R5A	5525	-2.14764
PIGR	5284	-2.14752
PDLIM1	9124	-2.14698
C8orf84	157869	-2.14539
RBP3	5949	-2.14503
C20orf141	128653	-2.14469
CIRH1A	84916	-2.14408
CBFA2T1	862	-2.14364
KLHL25	64410	-2.14232
ACY1	95	-2.14087
FNDC3A	22862	-2.1407
TMPRSS13	84000	-2.13948
PSMC4	5704	-2.13938
IPCEF1	26034	-2.13938
AIF1	199	-2.13818
KLHDC8A	55220	-2.1373
GAL3ST2	64090	-2.13652
SMCP	4184	-2.1335
C9orf152	401546	-2.1335
C8orf42	157695	-2.12997
SYCP1	6847	-2.12944
ROCK2	9475	-2.12925
SFTPD	6441	-2.12904
SASH1	23328	-2.12791
ATL2	64225	-2.1271
HCAR3	8843	-2.12471
KRTAP27-1	643812	-2.1238
NDUFB11	54539	-2.1205
CHRNB4	1143	-2.11845
PKIG	11142	-2.11681
LBP	3929	-2.11651
ERP70	9601	-2.11637
DACT2	168002	-2.11592
TSPYL4	23270	-2.1149
SBK1	388228	-2.11276
TMEM111	55831	-2.11026
ACACA	31	-2.11014
SPANXN3	139067	-2.11007
RND1	27289	-2.10883
STAG3L2	442582	-2.10834
PINX1	54984	-2.10833
UCN2	90226	-2.10589
FOS	2353	-2.10548
C7orf66	154907	-2.10453
RPS4Y2	140032	-2.10429
DEFB103B	55894	-2.10239
ADAM29	11086	-2.10197
THRSP	7069	-2.09986
CST3	1471	-2.0994
SELO	83642	-2.0991
FMR1	2332	-2.09882
UPF3A	65110	-2.09879
LOC144245	144245	-2.09832
MMEL1	79258	-2.09641
DEPDC7	91614	-2.09523
POLG2	11232	-2.09479
DYRK1B	9149	-2.09078
PTPN22	26191	-2.08916
C9orf125	84302	-2.08875
NCOR2	9612	-2.08664
SLC39A5	283375	-2.08631
FIGNL1	63979	-2.08571
XKR6	286046	-2.08187
GSX1	219409	-2.08171
ZNF461	92283	-2.08058
CAB39	51719	-2.07935
ANKS4B	257629	-2.07917
VAMP4	8674	-2.07793
FAM84B	157638	-2.07603
RCBTB1	55213	-2.07536
FBXO44	93611	-2.07441
NUAK1	9891	-2.0743
TTLL4	9654	-2.0734
KBTBD8	84541	-2.07291
SUMF2	25870	-2.07225
HIST1H2BI	8346	-2.0719
TTC39A	22996	-2.06956
ATP6V1C1	528	-2.06699
DNASE1L1	1774	-2.06575
DPP7	29952	-2.06307
KCNJ9	3765	-2.06276
SLC4A9	83697	-2.05974
UMODL1	89766	-2.05962
OR51I2	390064	-2.05897
ENC1	8507	-2.05785
NOL10	79954	-2.05571
MMP11	4320	-2.05406
GRIK4	2900	-2.05406
NAT8	9027	-2.05404
RAPH1	65059	-2.05377
TMBIM4	51643	-2.0528
C1orf201	90529	-2.04975
ALKBH5	54890	-2.04896
DIAPH3	81624	-2.04776
CLIP3	25999	-2.04739
MAD2L2	10459	-2.04621
SNX13	23161	-2.04551
GTF2A2	2958	-2.0446
KRT23	25984	-2.04303
C14orf37	145407	-2.04155
CCNB1IP1	57820	-2.04006
CRISPLD1	83690	-2.03911
MAD	4084	-2.03854
PKN2	5586	-2.03853
CDRT15	146822	-2.03824
ADAM9	8754	-2.03806
CERS5	91012	-2.03634
LBX2	85474	-2.03256
APITD1	378708	-2.03112
IL6ST	3572	-2.03105
CLSTN1	22883	-2.03032
NBPF3	84224	-2.02826
PRPF38A	84950	-2.02826
C9ORF102	56959	-2.02806
PAX7	5081	-2.02735
CD48	962	-2.02693
ZNF354C	30832	-2.02565
PCBD2	84105	-2.02549
AUTS2	26053	-2.02497
CELF6	60677	-2.02497
PROSER1	80209	-2.02347
GBF1	8729	-2.02347
DDIT3	1649	-2.02347
C15orf60	283677	-2.02311
DUSP9	1852	-2.02267
APOBEC4	403314	-2.02183
INSL5	10022	-2.02165
SLC2A14	144195	-2.02133
KATNB1	10300	-2.01969
OR5K1	26339	-2.01878
GSTT2B	653689	-2.01772
MAB21L3	126868	-2.01708
SOHLH1	402381	-2.01603
KRTAP5-1	387264	-2.01552
DVL1	1855	-2.0155
BUB1	699	-2.01444
NANS	54187	-2.01328
SLC6A11	6538	-2.01296
RPAIN	84268	-2.01231
CYGB	114757	-2.0117
PHC2	1912	-2.01114
LIPH	200879	-2.01062
HLA-G	3135	-2.01047
HCFC1	3054	-2.01039
OLIG3	167826	-2.01007
AKR1C2	1646	-2.00921
NLRP1	22861	-2.00912
CNR2	1269	-2.00901
PDE1B	5153	-2.00797
ZNF501	115560	-2.00785
BABAM1	29086	-2.00749
DEXI	28955	-2.00693
FDX1	2230	-2.00506
ANKRD35	148741	-2.00478
IGF2-AS1	51214	-2.00293
DAZAP1	26528	-2.00217
CERKL	375298	-2.0011
ANGEL1	23357	-1.9995
RFC4	5984	-1.99892
ARHGDIA	396	-1.99698
TBR1	10716	-1.99692
PPIL2	23759	-1.99647
SPAST	6683	-1.99584
CAMTA2	23125	-1.99547
TMSB4Y	9087	-1.99441
OR6K2	81448	-1.99374
ADCY6	112	-1.99327
TELO2	9894	-1.99311
CLTB	1212	-1.99266
SHKBP1	92799	-1.9907
ARHGAP44	9912	-1.98907
OR51B2	79345	-1.98855
TUSC1	286319	-1.98831
SNAI2	6591	-1.98748
NPFF	8620	-1.98649
NLRX1	79671	-1.98616
SNRPD2	6633	-1.98435
GET4	51608	-1.97893
SMP3	80235	-1.97856
MIB2	142678	-1.97752
SRSF11	9295	-1.97696
PMPCB	9512	-1.97693
TMEM177	80775	-1.97675
RABGAP1	23637	-1.97469
INS-IGF2	723961	-1.97434
NRAP	4892	-1.97354
DUSP19	142679	-1.9722
SPG21	51324	-1.97136
LTV1	84946	-1.96945
CUZD1	50624	-1.96943
SNRK	54861	-1.96927
FAM110C	642273	-1.96901
OR13D1	286365	-1.96835
CEACAM1	634	-1.96775
SPANXB1	728695	-1.96711
OR3A2	4995	-1.9662
VAC14	55697	-1.96566
ALDOA	226	-1.96508
TCTN1	79600	-1.96344
TPP1	1200	-1.96304
DEFB105B	504180	-1.96243
GNPNAT1	64841	-1.96145
OR8K5	219453	-1.96005
NWD1	284434	-1.95954
C10orf71	118461	-1.95842
FGG	2266	-1.95703
ARFIP2	23647	-1.95635
GALNT4	8693	-1.95623
FAM211A	388341	-1.95619
RBM7	10179	-1.95547
C9orf171	389799	-1.95497
SLC15A1	6564	-1.95479
BCL11A	53335	-1.9537
LILRB2	10288	-1.95349
DNAJC22	79962	-1.95318
CSMD3	114788	-1.95318
CCDC126	90693	-1.95284
EI24	9538	-1.95172
ATM	472	-1.95121
ESR1	2099	-1.95085
FRMD3	257019	-1.95079
RTEL1	51750	-1.95033
ACYP2	98	-1.94898
KRT84	3890	-1.94885
RB1	5925	-1.94876
UBE4A	9354	-1.9486
TIPIN	54962	-1.94476
GLIS1	148979	-1.94406
AEBP2	121536	-1.94392
TXNDC8	255220	-1.94381
PDZD2	23037	-1.94362
KPRP	448834	-1.94215
HIGD1B	51751	-1.94172
ELFN2	114794	-1.94106
DIP2B	57609	-1.94081
SOS1	6654	-1.93993
FZD7	8324	-1.93968
YTHDF2	51441	-1.93961
CLU	1191	-1.93896
DDX53	168400	-1.9386
LIMK2	3985	-1.93801
BANP	54971	-1.93789
FSTL1	11167	-1.93789
KTN1	3895	-1.93709
LPCAT4	254531	-1.93258
SURF4	6836	-1.93249
VSIG4	11326	-1.93209
FRAT1	10023	-1.93192
SSBP4	170463	-1.93185
C5orf62	85027	-1.93172
HNRNPUL2	221092	-1.93099
DCD	117159	-1.9286
COMMD10	51397	-1.92803
HDGFL1	154150	-1.92665
C2orf55	343990	-1.92623
PNPLA3	80339	-1.92621
HLA-DRB3	3125	-1.92556
CDC5L	988	-1.9255
HLA-A	3105	-1.92536
FGF8	2253	-1.92495
TCEAL1	9338	-1.92433
LY6G6D	58530	-1.92418
IFIT1B	439996	-1.92406
C1orf74	148304	-1.92323
C12orf50	160419	-1.92315
GPM6A	2823	-1.92306
SF3B4	10262	-1.92275
CRYBA4	1413	-1.92175
GLUD1	2746	-1.92116
EIF3S9	8662	-1.92098
ITPR3	3710	-1.92094
GSX2	170825	-1.91958
SHROOM1	134549	-1.91958
C5orf46	389336	-1.9182
TP73	7161	-1.91783
C4orf19	55286	-1.91644
EEF1G	1937	-1.91605
CHCHD7	79145	-1.91549
CLEC18B	497190	-1.91549
CD74	972	-1.91468
NEK7	140609	-1.91434
HNRNPA2B1	3181	-1.91391
IFT172	26160	-1.91354
PCBP3	54039	-1.91326
NDST2	8509	-1.91134
SOX21	11166	-1.91131
GMIP	51291	-1.91038
KLK10	5655	-1.91025
MYF5	4617	-1.90743
KRTAP19-7	337974	-1.90741
EEF1D	1936	-1.90718
GPR18	2841	-1.90671
PSMC5	5705	-1.90666
B3GAT1	27087	-1.90635
MEP1A	4224	-1.90608
ZFP90	146198	-1.90587
MTX1	4580	-1.90585
CXorf34	79979	-1.90548
SAA4	6291	-1.90532
FAM153C	653316	-1.90376
PRPF19	27339	-1.9034
B3GALT1	8708	-1.90289
KIAA1024	23251	-1.90277
CLPP	8192	-1.90191
DEFB136	613210	-1.90151
MARVELD3	91862	-1.89989
RASGRP1	10125	-1.89909
MTIF2	4528	-1.89833
RRS1	23212	-1.89679
ERLEC1	27248	-1.89666
TMEM119	338773	-1.89561
RASGEF1A	221002	-1.89337
GPR157	80045	-1.89297
ACBD4	79777	-1.89154
CXorf21	80231	-1.89096
C1orf218	54530	-1.88783
WARS2	10352	-1.88703
GNB2L1	10399	-1.8869
DHRS4	10901	-1.88615
TCF25	22980	-1.8861
TREML1	340205	-1.88573
PDPK1	5170	-1.88542
CHRM5	1133	-1.88523
MITF	4286	-1.88507
TRIM65	201292	-1.88502
RNF216	54476	-1.88502
MYF6	4618	-1.88456
GCNT2	2651	-1.88392
C1orf186	440712	-1.88202
SIDT2	51092	-1.88106
HOXC5	3222	-1.88084
FTSJ2	29960	-1.88052
RNF7	9616	-1.88023
RLIM	51132	-1.87968
AGTR2	186	-1.87923
COL18A1	80781	-1.87825
RNF220	55182	-1.87818
AGBL5	60509	-1.87748
HSPB11	51668	-1.87748
PLEC	5339	-1.87714
LUZP4	51213	-1.87709
BIN3	55909	-1.87698
ANKIB1	54467	-1.87671
PTMA	5757	-1.87617
BZW2	28969	-1.87569
NELF	26012	-1.87513
PHEX	5251	-1.87504
NDNL2	56160	-1.87487
BCAS3	54828	-1.87417
GCAT	23464	-1.87275
OR4C3	256144	-1.87206
FLJ25471	137902	-1.87
YJEFN3	374887	-1.86964
PTPN5	84867	-1.86887
GPRIN2	9721	-1.86809
CTAG1A	246100	-1.86804
TMEM54	113452	-1.86788
SLX1B	79008	-1.86684
IL1F6	27179	-1.86674
REG1A	5967	-1.86577
CPZ	8532	-1.86411
RPL23A	6147	-1.86368
TRMT11	60487	-1.86364
AICDA	57379	-1.86321
ATXN7	6314	-1.86288
SSX5	6758	-1.86255
CEL	1056	-1.86237
TNRC6B	23112	-1.86207
TAC4	255061	-1.85982
FKBP11	51303	-1.8589
MRPS5	64969	-1.85866
ZNF454	285676	-1.8582
RAB11B	9230	-1.85778
NDUFB4	4710	-1.85717
ANXA3	306	-1.8571
ELP2	55250	-1.85412
ZNF28	7576	-1.85382
HTATIP2	10553	-1.85295
FAM83E	54854	-1.85286
PCCB	5096	-1.85282
EIF4A2	1974	-1.85282
TH1L	51497	-1.85172
GALNT9	50614	-1.85111
ZNF302	55900	-1.85053
RASAL3	64926	-1.85022
FKRP	79147	-1.84924
DOLPP1	57171	-1.84917
CHAF1A	10036	-1.84895
D4S234E	27065	-1.84785
RARB	5915	-1.84774
C3orf33	285315	-1.84289
TRIM25	7706	-1.84263
KCTD17	79734	-1.84234
MNT	4335	-1.84208
MRPL34	64981	-1.84029
ZNF644	84146	-1.8401
OR2W5	441932	-1.83859
CALY	50632	-1.83841
APOBEC2	10930	-1.83777
C9orf24	84688	-1.83735
CCDC53	51019	-1.83694
HBQ1	3049	-1.83669
YAE1D1	57002	-1.83535
PPAPDC2	403313	-1.83522
RNF126	55658	-1.83511
COL24A1	255631	-1.83504
ASNA1	439	-1.8349
NKAIN1	79570	-1.83372
KCNMA1	3778	-1.83282
ALG1L	200810	-1.832
SLC19A1	6573	-1.83152
KRT19	3880	-1.82999
SSX1	6756	-1.82965
MCOLN2	255231	-1.82847
DMKN	93099	-1.82818
ITSN1	6453	-1.82772
TXNDC3	51314	-1.82753
ABLIM3	22885	-1.82666
CBR1	873	-1.82431
MAP1B	4131	-1.82315
SOGA1	140710	-1.82312
TLR3	7098	-1.82233
TRIML2	205860	-1.82144
SLA	6503	-1.82099
RIN2	54453	-1.82097
SIRPD	128646	-1.82013
SNX12	29934	-1.81985
CUTC	51076	-1.81962
MRPS21	54460	-1.81819
SEPX1	51734	-1.81761
CA12	771	-1.81749
ZNF326	284695	-1.81648
CUTL1	1523	-1.81604
PTTG1IP	754	-1.8158
TRAFD1	10906	-1.8145
MOCOS	55034	-1.81381
CSNK1G3	1456	-1.81269
SV2C	22987	-1.81055
SEMG1	6406	-1.80907
SIGLEC7	27036	-1.80799
OR4M1	441670	-1.80784
FAM83G	644815	-1.80728
ZFAND1	79752	-1.8061
CDH22	64405	-1.80594
DKK2	27123	-1.80567
PPP1R9B	84687	-1.80525
CCDC144NL	339184	-1.80515
E2F6	1876	-1.80422
MAPK4	5596	-1.80366
GATAD2A	54815	-1.8029
P66BETA	57459	-1.80115
CDA	978	-1.80113
NUDCD1	84955	-1.80091
DNTTIP1	116092	-1.80081
KRTAP8-1	337879	-1.80076
HS3ST3B1	9953	-1.79998
PTCHD3	374308	-1.79969
FYB	2533	-1.79864
ZSCAN16	80345	-1.79746
ABCG1	9619	-1.79431
CROCC	9696	-1.79229
TSPEAR	54084	-1.79171
SERPINA6	866	-1.79156
IQSEC2	23096	-1.79071
ATP6AP1L	92270	-1.78925
TCIRG1	10312	-1.78922
FOLR3	2352	-1.78867
EFCAB4B	84766	-1.78657
C1orf189	388701	-1.78525
TSC22D3	1831	-1.78238
HERC5	51191	-1.78184
HCRTR1	3061	-1.78033
PLTP	5360	-1.77985
EDN3	1908	-1.77782
GFRA4	64096	-1.7774
ACTC1	70	-1.77733
RAPSN	5913	-1.77699
CIAPIN1	57019	-1.77632
TRIM11	81559	-1.77631
HNRNPH2	3188	-1.7742
PDE6G	5148	-1.77409
SLC7A4	6545	-1.77386
MTSS1L	92154	-1.77372
MYRIP	25924	-1.77372
DMPK	1760	-1.77235
H2AFY	9555	-1.77127
RANBP17	64901	-1.77105
FBF1	85302	-1.77007
KRCC1	51315	-1.76994
C4orf50	389197	-1.76949
DUSP12	11266	-1.76874
LEO1	123169	-1.76683
NADSYN1	55191	-1.76678
TSSK2	23617	-1.76659
MCHR2	84539	-1.76659
COX6B2	125965	-1.76652
TYW5	129450	-1.76644
FAM110D	79927	-1.76611
DDX46	9879	-1.76557
SCD5	79966	-1.76419
NBPF15	284565	-1.76229
LLT1	29121	-1.76148
ROBO3	64221	-1.76123
MRPL19	9801	-1.76107
FLI1	2313	-1.7606
CCDC108	255101	-1.76033
KCNE1L	23630	-1.76008
IQCF3	401067	-1.75863
TSPAN32	10077	-1.75862
MTMR1	8776	-1.75832
FLJ12443	79888	-1.75822
C4orf46	201725	-1.75616
SH2D3A	10045	-1.75603
DNAH10	196385	-1.75577
DLEU7	220107	-1.75577
SNX11	29916	-1.7541
ZNF280D	54816	-1.75295
FCER1A	2205	-1.75287
CLEC7A	64581	-1.75274
HYAL4	23553	-1.75261
OR1J4	26219	-1.75162
TMEM242	729515	-1.75081
ACPL2	92370	-1.74951
FBXL2	25827	-1.74923
FOXK2	3607	-1.7484
SPATA9	83890	-1.74574
ALS2CR3	66008	-1.74508
PIN1	5300	-1.74437
CISD1	55847	-1.74426
SFXN2	118980	-1.74361
TMEM128	85013	-1.74326
RAC3	5881	-1.74141
KCTD3	51133	-1.74116
TFDP1	7027	-1.74086
DEF8	54849	-1.74052
SEC11A	23478	-1.74043
MAP2K1IP1	8649	-1.74023
ACP5	54	-1.7399
SCO2	9997	-1.73928
HIRIP3	8479	-1.73897
IL18BP	10068	-1.73884
ZNF673	55634	-1.73793
BACE1	23621	-1.7368
ARPC5L	81873	-1.73522
ZNF187	7741	-1.7344
DNAAF3	352909	-1.7342
POLD1	5424	-1.73387
CCDC36	339834	-1.73358
SOX9	6662	-1.73333
ZNF121	7675	-1.73327
VAMP2	6844	-1.73194
TUBGCP6	85378	-1.73138
CHST4	10164	-1.73082
KIAA1407	57577	-1.73048
TGFB2	7042	-1.72937
MARCH11	441061	-1.72913
NUDT2	318	-1.72889
SLC25A15	10166	-1.72828
CBFA2T3	863	-1.72723
TAS2R19	259294	-1.72697
MYL5	4636	-1.72585
LMLN	89782	-1.72567
ADORA2A	135	-1.72538
NOC3L	64318	-1.72486
HOXB4	3214	-1.72435
C17orf66	256957	-1.72361
LIN7C	55327	-1.72323
GRAMD2	196996	-1.72255
CMC2	56942	-1.7221
HSF2	3298	-1.72202
ALDH3B1	221	-1.72153
DCDC2	51473	-1.72048
EEF2	1938	-1.72033
AKAP17A	8227	-1.71979
NRXN2	9379	-1.71971
PVRIG	79037	-1.71923
FCGR3B	2215	-1.71826
SNX15	29907	-1.71812
KLHL3	26249	-1.71655
ASGR1	432	-1.71577
OR52B2	255725	-1.71469
SERPINB4	6318	-1.71412
SMOC2	64094	-1.71389
LEKR1	389170	-1.7133
VMAC	400673	-1.71264
RBP7	116362	-1.71248
FLJ22222	79701	-1.71161
PDE4A	5141	-1.71072
UBE2J1	51465	-1.71069
TTC30B	150737	-1.70905
COX8A	1351	-1.70844
RGCC	28984	-1.70689
ZNF575	284346	-1.70633
ALG14	199857	-1.70577
FABP4	2167	-1.70561
BACH	11332	-1.7044
RNASEN	29102	-1.70199
PMAIP1	5366	-1.70115
DOPEY2	9980	-1.70061
TUBG1	7283	-1.69942
PYGM	5837	-1.69923
ZBTB39	9880	-1.69884
SACM1L	22908	-1.69664
CCDC97	90324	-1.69611
MYPOP	339344	-1.69595
KIF15	56992	-1.69063
SLITRK1	114798	-1.68978
SAPCD1	401251	-1.68913
PRSS35	167681	-1.68796
PCOLCE	5118	-1.68714
SYP	6855	-1.68693
TMEM158	25907	-1.6854
NUF2	83540	-1.68533
TACSTD2	4070	-1.68451
OR7D2	162998	-1.68413
LRIT1	26103	-1.68205
HOXA4	3201	-1.6818
TMEM52	339456	-1.68127
COPS7A	50813	-1.68126
VWCE	220001	-1.6808
SIGLEC5	8778	-1.6808
CXCR7	57007	-1.68031
CYP4Z1	199974	-1.68017
CRHBP	1393	-1.67934
ADRA2B	151	-1.67867
PFDN2	5202	-1.67846
ATP5D	513	-1.67814
NHLH1	4807	-1.67814
SKA3	221150	-1.67743
TAPBPL	55080	-1.67695
SP5	389058	-1.67677
PAGE1	8712	-1.67619
SSTR4	6754	-1.67592
ASB1	51665	-1.67512
TRIM46	80128	-1.67443
IGFBP4	3487	-1.67437
SPATA18	132671	-1.67427
MGST1	4257	-1.67415
APOE	348	-1.67404
SNAP25	6616	-1.67277
RCHY1	25898	-1.67214
LIME1	54923	-1.67152
OSTF1	26578	-1.67094
COQ7	10229	-1.67082
FAM176A	84141	-1.67064
SULF2	55959	-1.67033
GMCL1	64395	-1.66789
CDK7	1022	-1.66716
ELMO3	79767	-1.66706
OR6B3	150681	-1.66639
LNP1	348801	-1.66639
SNRNP48	154007	-1.66597
PHF2	5253	-1.66554
OMG	4974	-1.66493
UTF1	8433	-1.66454
C1orf229	388759	-1.66245
FAM181A	90050	-1.66245
RPL11	6135	-1.66245
CHD1	1105	-1.66056
IL8	3576	-1.66055
OR11G2	390439	-1.65949
ADNP2	22850	-1.65907
ATF7IP	55729	-1.65864
MAP7D1	55700	-1.65819
RXRB	6257	-1.65778
RANBP3L	202151	-1.6548
SHC3	53358	-1.65406
THRAP3	9967	-1.65294
DDHD1	80821	-1.65096
ZSWIM7	125150	-1.65044
NOVA1	4857	-1.65035
RAMP3	10268	-1.64914
C9orf123	90871	-1.64819
GIMAP6	474344	-1.64819
STON1	11037	-1.64766
SOX11	6664	-1.64758
SOX12	6666	-1.64737
DGCR6	8214	-1.64716
SMPD1	6609	-1.64634
POU2F1	5451	-1.64634
STAG2	10735	-1.64503
ABCC6	368	-1.64454
HBS1L	10767	-1.64454
FLT3	2322	-1.64407
KIAA0753	9851	-1.64379
NHS	4810	-1.64313
ZSCAN10	84891	-1.64307
ZNF687	57592	-1.64307
LAMP5	24141	-1.64278
MAK	4117	-1.64021
SETD3	84193	-1.63994
UBE2D3	7323	-1.63953
ZMYND15	84225	-1.63829
CAP2	10486	-1.63784
PLXNB3	5365	-1.6378
FOXN4	121643	-1.63759
ROS1	6098	-1.63746
MED11	400569	-1.636
CABC1	56997	-1.63583
SPINK9	643394	-1.63473
LRRN4CL	221091	-1.63415
ESAM	90952	-1.63219
STK32B	55351	-1.63197
DHX16	8449	-1.63183
GNG4	2786	-1.63159
CBLN3	643866	-1.63071
EBF2	64641	-1.63067
CFC1B	653275	-1.63044
PSMF1	9491	-1.62969
LTK	4058	-1.62922
AKR1B10	57016	-1.62808
ISG20	3669	-1.62766
NXF	266743	-1.62683
CDKN2D	1032	-1.62647
MMP13	4322	-1.62586
PCMT1	5110	-1.6255
ABHD3	171586	-1.62357
SERTAD4	56256	-1.62261
UBE2QL1	134111	-1.62174
R3HDM2	22864	-1.62053
TLR10	81793	-1.62029
FUT10	84750	-1.62026
AGTRAP	57085	-1.61997
C22orf26	55267	-1.6175
DUSP21	63904	-1.61734
UCK2	7371	-1.61697
KIF5B	3799	-1.61652
ZNF593	51042	-1.61594
OR51D1	390038	-1.61508
OR6C74	254783	-1.61474
HIST1H3G	8355	-1.61451
IL10RB	3588	-1.61439
ZNF233	353355	-1.61401
AKT1	207	-1.61396
PCDHA9	9752	-1.61189
FAM89A	375061	-1.61049
ARFGAP3	26286	-1.61007
TRHDE	29953	-1.60976
CLEC10A	10462	-1.60962
HDAC6	10013	-1.60898
ZNF623	9831	-1.6084
CCDC13	152206	-1.60828
FAM175A	84142	-1.60827
SFMBT1	51460	-1.60822
TNFRSF12A	51330	-1.60785
AVPR2	554	-1.60724
OR2A12	346525	-1.6061
PGAP1	80055	-1.60574
FLJ35776	649446	-1.60563
PIGY	84992	-1.60499
PIK3C2B	5287	-1.60449
SUN1	23353	-1.6021
WDYHV1	55093	-1.60171
DPY30	84661	-1.60118
ARL4D	379	-1.60081
NFATC4	4776	-1.60038
DHRS4L2	317749	-1.60023
VANGL1	81839	-1.59935
STRN3	29966	-1.59925
OR5K4	403278	-1.59892
HTR3A	3359	-1.59879
MREG	55686	-1.59832
BIRC6	57448	-1.59802
CHM	1121	-1.59768
ZBTB45	84878	-1.59717
OR4D2	124538	-1.59697
PPAPDC1A	196051	-1.59689
P2RY2	5029	-1.59625
HIST1H3H	8357	-1.59532
FAM18A	780776	-1.59464
PEX6	5190	-1.59462
HPCAL4	51440	-1.59405
ERH	2079	-1.59365
PLK3	1263	-1.59353
RGPD1	400966	-1.59311
ORAI2	80228	-1.59285
MAGEA5	4104	-1.59281
FAM101B	359845	-1.59265
TMEM138	51524	-1.59262
TOMM40L	84134	-1.59193
PRR21	643905	-1.59158
TAB1	10454	-1.59075
SYT4	6860	-1.58998
SPANXD	64648	-1.58945
DARS2	55157	-1.58911
GALT	2592	-1.5885
SRP54	6729	-1.58758
HCFC1R1	54985	-1.58754
SPDEF	25803	-1.58727
PGAP3	93210	-1.58704
FGF1	2246	-1.58656
SUMO3	6612	-1.58652
INCA1	388324	-1.58522
ISCA1	81689	-1.58497
ZNF221	7638	-1.58419
DNAJC16	23341	-1.58399
CCDC80	151887	-1.58359
SHROOM3	57619	-1.58352
KRT72	140807	-1.58344
UNC45B	146862	-1.58293
SLC19A2	10560	-1.5826
GABRR1	2569	-1.58254
PLCL1	5334	-1.58254
RPTOR	57521	-1.58208
WIPI1	55062	-1.58205
GANC	2595	-1.582
MYOZ3	91977	-1.58186
C20orf201	198437	-1.5818
ITLN1	55600	-1.58079
TSSC1	7260	-1.58014
ARFRP1	10139	-1.58013
OR1M1	125963	-1.57956
PLEKHM3	389072	-1.57867
UNC5D	137970	-1.57838
RANGAP1	5905	-1.57822
HIST1H4J	8363	-1.57805
MAPK1	5594	-1.57783
EIF3L	51386	-1.57753
MLL3	58508	-1.57727
SLC29A2	3177	-1.57693
AES	166	-1.57617
ECM1	1893	-1.57558
CDC20	991	-1.5753
SALL3	27164	-1.57528
POMT1	10585	-1.57498
HIST1H1B	3009	-1.57487
MAP4K5	11183	-1.57482
AKIP	54998	-1.57448
PRAMEF6	440561	-1.5744
LBH	81606	-1.57334
GLRA2	2742	-1.57308
GSTM2	2946	-1.57255
ISY1	57461	-1.57217
PDCD5	9141	-1.5713
C12orf60	144608	-1.57093
LUZP2	338645	-1.57089
BET1L	51272	-1.57089
ATG16L1	55054	-1.5705
TGOLN2	10618	-1.56922
CHI3L2	1117	-1.5685
ZNRF3	84133	-1.56838
NEUROD2	4761	-1.56728
SPTBN4	57731	-1.56715
PSMB8	5696	-1.5671
BCL6	604	-1.5671
ME2	4200	-1.56708
SUPT3H	8464	-1.56708
RWDD2A	112611	-1.56646
ARID3A	1820	-1.56632
FAM156A	29057	-1.56618
SEC61A2	55176	-1.56535
CRAMP1L	57585	-1.56504
EIF1AX	1964	-1.56496
ARNT2	9915	-1.56383
HOXD9	3235	-1.56383
FAM122B	159090	-1.56265
STRA6	64220	-1.56232
NRL	4901	-1.56218
CNPY4	245812	-1.56198
PRSS33	260429	-1.56154
NUDT14	256281	-1.56126
NSUN5P1	155400	-1.55921
USP10	9100	-1.55876
AGR3	155465	-1.5585
TRMT112	51504	-1.55845
LRRFIP1	9208	-1.55845
SYT9	143425	-1.55845
GJD3	125111	-1.55836
DEFB105A	245908	-1.55811
LIMD1	8994	-1.55723
HBG1	3047	-1.55683
CKMT1A	548596	-1.55652
RBM39	9584	-1.55627
KCNK15	60598	-1.55562
MEGF11	84465	-1.55537
OR52D1	390066	-1.55413
CD3EAP	10849	-1.55357
FBXO30	84085	-1.55355
TRPC3	7222	-1.55165
AKR1C1	1645	-1.55092
IVNS1ABP	10625	-1.55078
FBXO2	26232	-1.55059
ALS2CR8	79800	-1.55055
ST18	9705	-1.55042
PDDC1	347862	-1.55037
OR51F1	256892	-1.54989
VCY1B	353513	-1.54986
HEY1	23462	-1.54982
UGT2B15	7366	-1.54869
PQBP1	10084	-1.5484
DOCK7	85440	-1.54788
TMEM211	255349	-1.54778
UBE2O	63893	-1.54762
VSTM2L	128434	-1.54746
AMICA1	120425	-1.54706
PARP10	84875	-1.54668
ZNF582	147948	-1.54639
PASK	23178	-1.5462
PPARA	5465	-1.54594
GRIP2	80852	-1.54575
PAOX	196743	-1.5448
NDUFA4	4697	-1.54438
KIAA0825	285600	-1.54415
CPNE7	27132	-1.54329
CACNG3	10368	-1.54325
SIN3A	25942	-1.54316
THY1	7070	-1.54295
PTGIR	5739	-1.54215
CDK1	983	-1.54169
RPS19	6223	-1.54169
PAWR	5074	-1.54018
LAMA4	3910	-1.54018
CRIPT	9419	-1.54012
HIST1H2AM	8336	-1.53918
HOXA5	3202	-1.53907
CASC3	22794	-1.53873
BLID	414899	-1.53858
AIRE	326	-1.53837
HOXC9	3225	-1.53824
POU3F1	5453	-1.53819
KCNA10	3744	-1.53816
CTXN1	404217	-1.53742
PRR5	55615	-1.53677
BAMBI	25805	-1.53644
STAC3	246329	-1.53634
DEFB106A	245909	-1.53607
SIPA1L3	23094	-1.53601
TXNDC10	54495	-1.53582
GK2	2712	-1.53568
THUMPD3	25917	-1.53566
EIF2C3	192669	-1.53466
CHAF1B	8208	-1.53443
UBE2H	7328	-1.53427
ZC3H15	55854	-1.5342
DOK3	79930	-1.53395
ARHGEF11	9826	-1.53351
EFNB1	1947	-1.5323
COMMD4	54939	-1.5323
CASQ1	844	-1.53094
GTPBP5	26164	-1.53044
SLC25A11	8402	-1.52985
RC3H2	54542	-1.52983
LHPP	64077	-1.52927
LRRC15	131578	-1.52909
RBMX	27316	-1.52889
HIST1H3F	8968	-1.52885
SUSD3	203328	-1.52885
ELMO1	9844	-1.5286
ENOX2	10495	-1.52802
BHLHA15	168620	-1.52799
METTL2	55798	-1.52776
DIEXF	27042	-1.52709
UXT	8409	-1.52702
VARS2	57176	-1.52685
ZP3	7784	-1.5264
HIST1H2BG	8339	-1.52518
DUS1L	64118	-1.52506
TMEM82	388595	-1.52494
FAM187B	148109	-1.52422
AKR1CL1	340811	-1.52397
TCEB2	6923	-1.52329
IL22RA2	116379	-1.52304
LONP2	83752	-1.52284
LOC392395	392395	-1.52238
CLCN2	1181	-1.52215
FZD10	11211	-1.52207
PMCH	5367	-1.52068
BSPRY	54836	-1.5206
FOXD4L6	653404	-1.51876
RSPO2	340419	-1.5184
AGA	175	-1.51804
PYROXD2	84795	-1.51769
HSPA12A	259217	-1.51697
PLEKHA7	144100	-1.51598
GHR	2690	-1.51579
HRMT1L1	3275	-1.51539
OPLAH	26873	-1.51452
HRASLS5	117245	-1.5143
TRAF3IP1	26146	-1.51382
SIX3	6496	-1.5134
SMPDL3A	10924	-1.513
GDF3	9573	-1.51247
RECQL4	9401	-1.51185
C1orf212	113444	-1.51099
CDCA8	55143	-1.51097
KDM3B	51780	-1.50769
LRP12	29967	-1.50674
TPRX1	284355	-1.50653
CYP2C9	1559	-1.5065
UBXN6	80700	-1.50648
CES3	23491	-1.50599
IL1F10	84639	-1.50488
HIF3A	64344	-1.50404
PPT2	9374	-1.50315
C2orf82	389084	-1.50294
MTM1	4534	-1.50278
MFSD2B	388931	-1.50234
SIX4	51804	-1.50219
ANAPC1	64682	-1.50216
ZNF568	374900	-1.50216
TSPAN9	10867	-1.5021
VNN1	8876	-1.50176
OR6X1	390260	-1.5017
DCTN1	1639	-1.50079
RNASEH1	246243	-1.50055
OOEP	441161	-1.49969
OR2G6	391211	-1.49943
FAM109B	150368	-1.49919
TMEM27	57393	-1.49897
MAEA	10296	-1.49854
ITGB1BP2	26548	-1.49851
CBX6	23466	-1.49818
STAM	8027	-1.49775
EXTL2	2135	-1.49766
GPBAR1	151306	-1.49624
ARMC4	55130	-1.49593
LOC201175	201175	-1.49581
SLC25A20	788	-1.49484
FAM16AX	8226	-1.49438
NR1H2	7376	-1.49395
FSHR	2492	-1.49361
TMEM244	253582	-1.49355
IL17A	3605	-1.4934
CFP	5199	-1.49249
OR2AT4	341152	-1.49243
C2orf16	84226	-1.49192
NUDT3	11165	-1.49157
EPN3	55040	-1.49102
OLFML1	283298	-1.49098
ARF6	382	-1.49098
SPARC	6678	-1.48866
HMGB3	3149	-1.48823
NLK	51701	-1.48749
NTSR1	4923	-1.48742
WDR48	57599	-1.48697
NUDT16	131870	-1.48644
RPL36	25873	-1.48635
BCL9L	283149	-1.48632
GRIPAP1	56850	-1.48531
HIP1R	9026	-1.4853
GALNT10	55568	-1.48315
ZNRF4	148066	-1.48286
MRPS12	6183	-1.48261
PCF11	51585	-1.48246
GLI	2735	-1.48087
HLA-A29.1	649853	-1.48051
ANO7	50636	-1.48022
CRISP2	7180	-1.47962
DSCR9	257203	-1.47953
OR2T10	127069	-1.47953
RAB30	27314	-1.4793
LTB	4050	-1.47746
BPIFB1	92747	-1.47746
DHX9	1660	-1.47746
C1orf172	126695	-1.47746
C8orf85	441376	-1.47734
NUP210L	91181	-1.47699
FAM107A	11170	-1.47654
FBXL19	54620	-1.47647
HES6	55502	-1.47578
SLC38A1	81539	-1.47473
ZHX1	11244	-1.47381
C16orf53	79447	-1.47297
PAQR3	152559	-1.4726
ITPKB	3707	-1.47257
IRX6	79190	-1.47226
CHRNE	1145	-1.47132
SLC13A4	26266	-1.47125
SNRPD3	6634	-1.47107
RAP1B	5908	-1.47024
FOXJ1	2302	-1.47015
ATP2A1	487	-1.46936
PKD1L3	342372	-1.46904
C9orf170	401535	-1.46863
SELL	6402	-1.46828
HEXIM2	124790	-1.46801
ZMIZ1	57178	-1.46698
GBX2	2637	-1.46579
TNP1	7141	-1.46475
NF2	4771	-1.46471
RIC8B	55188	-1.46393
ATP6V1G1	9550	-1.46309
AKR7A2	8574	-1.46309
MLLT1	4298	-1.46275
OPN1SW	611	-1.46205
EVI5	7813	-1.4619
HDAC8	55869	-1.4619
CRYZL1	9946	-1.4614
SH2D3C	10044	-1.46122
ANKRD27	84079	-1.45974
PTPRU	10076	-1.45953
BAAT	570	-1.45874
ZNF470	388566	-1.45845
SQRDL	58472	-1.45826
TUBE1	51175	-1.45768
ANXA7	310	-1.45739
FLJ12592	84129	-1.4561
SLC25A16	8034	-1.4561
ZFP161	7541	-1.4554
MS4A2	2206	-1.45521
SKOR2	652991	-1.45487
BORA	79866	-1.45447
AMELX	265	-1.45379
RAB20	55647	-1.45368
KLK7	5650	-1.45318
OR52N5	390075	-1.45248
HTRA2	27429	-1.4523
ZNF443	10224	-1.45185
DNAJC13	23317	-1.45122
POLL	27343	-1.45072
ZFAND2B	130617	-1.45032
COPS5	10987	-1.44992
LGALS8	3964	-1.44965
SPIRE2	84501	-1.44929
KIAA1279	26128	-1.44869
ATF4	468	-1.4475
OR2A4	79541	-1.44732
HNRNPM	4670	-1.44687
YBX2	51087	-1.44679
VAX1	11023	-1.44665
STK39	27347	-1.44628
CRTC1	23373	-1.44601
URGCP	55665	-1.44558
GABRD	2563	-1.44557
HGF	3082	-1.44554
ADAM2	2515	-1.44503
PIDD	55367	-1.44427
FGFR1OP	11116	-1.44359
NBPF8	641559	-1.44352
DYSF	8291	-1.4427
LINC00477	144360	-1.44219
TRPV4	59341	-1.4419
C12orf52	84934	-1.44185
TMEM87A	25963	-1.44156
RNF144A	9781	-1.44089
ZNF787	126208	-1.44088
AGFG1	3267	-1.44087
TMEM132D	121256	-1.44073
ANK1	286	-1.44059
RHOXF2	84528	-1.43871
TXNRD2	10587	-1.43864
AKT1S1	84335	-1.43832
STYK1	55359	-1.4369
GPR112	139378	-1.4369
SLC5A5	6528	-1.43675
TOM1L1	10040	-1.43625
PDE4D	5144	-1.43601
FOXRED2	80020	-1.43594
PHF3	23469	-1.43581
PITPNC1	26207	-1.43552
MXRA5	25878	-1.43509
OR2T29	343563	-1.43418
CRYL1	51084	-1.43403
EXOSC7	23016	-1.43396
PTPRZ1	5803	-1.43389
ALS2	57679	-1.43366
HPS5	11234	-1.43308
C4orf6	10141	-1.43273
POU3F4	5456	-1.43267
GOLT1A	127845	-1.43247
ASAH2B	653308	-1.43233
VPS41	27072	-1.432
PITPNM3	83394	-1.43188
PSMD7	5713	-1.43042
ARF5	381	-1.42999
OR52E2	119678	-1.4298
PROM1	8842	-1.42938
SEPSECS	51091	-1.42935
PSMC3	5702	-1.42888
AREG	374	-1.42811
MGC15429	84836	-1.42745
NKX2-5	1482	-1.42745
CD1B	910	-1.42675
STIP1	10963	-1.42647
SYNM	23336	-1.42635
MRPS11	64963	-1.42633
NHP2	55651	-1.42633
KCNG4	93107	-1.42625
CYSLTR2	57105	-1.42591
SCIMP	388325	-1.42552
PRADC1	84279	-1.42539
BVES	11149	-1.42528
BAALC	79870	-1.42461
NUP107	57122	-1.42381
C18orf54	162681	-1.42374
C6orf97	80129	-1.42336
ALK	238	-1.42316
PDCD1LG2	80380	-1.42305
CHRFAM7A	89832	-1.42305
ASGR2	433	-1.42262
CLIC3	9022	-1.42247
RALBP1	10928	-1.42058
CYBA	1535	-1.42058
OR52A5	390054	-1.41963
C11orf65	160140	-1.41961
KLF1	10661	-1.41876
MTO1	25821	-1.41744
TBX4	9496	-1.41681
KIAA0141	9812	-1.41628
TAZ	6901	-1.41625
SLC39A6	25800	-1.41479
ZNF26	7574	-1.4147
ZNF484	83744	-1.41322
HOXB1	3211	-1.41258
FBXO17	115290	-1.41124
CXCL11	6373	-1.41108
PLCG1	5335	-1.411
SLC52A2	79581	-1.41079
WNT2B	7482	-1.41055
TEX11	56159	-1.41043
ADAM8	101	-1.41015
UACA	55075	-1.41002
CLCN5	1184	-1.40937
DLX4	1748	-1.40927
TUBA1	7277	-1.40917
ADAM28	10863	-1.40803
LOC285033	285033	-1.40779
CSAG2	728461	-1.40763
CPLX4	339302	-1.40763
MOSPD2	158747	-1.40697
FAM13B	51306	-1.40697
ERCC1	2067	-1.4068
CACNG1	786	-1.40646
IRF5	3663	-1.40589
TBC1D13	54662	-1.40559
UNC93B1	81622	-1.40546
TDG	6996	-1.40536
KCNA4	3739	-1.40506
ATAD3B	83858	-1.40493
NSMCE2	286053	-1.40486
KLHL32	114792	-1.40354
TMEM141	85014	-1.40351
LIPK	643414	-1.40335
LANCL3	347404	-1.40332
COL19A1	1310	-1.40268
CCDC147	159686	-1.40258
LDB1	8861	-1.40254
SLC4A10	57282	-1.40203
SLC2A7	155184	-1.40193
STAT6	6778	-1.4013
CHRNB1	1140	-1.40064
KLKB1	3818	-1.40049
VASP	7408	-1.40044
SLC44A3	126969	-1.40001
C17orf103	256302	-1.39989
OR2A5	393046	-1.39891
PPM1A	5494	-1.39865
FAM123B	139285	-1.39837
CKMT1B	1159	-1.39716
ASB11	140456	-1.39642
TOMM7	54543	-1.39608
AQR	9716	-1.3957
RASSF9	9182	-1.39561
CACNA1G	8913	-1.39482
PATZ1	23598	-1.39479
CD68	968	-1.39477
HOXD3	3232	-1.39453
MYO1G	64005	-1.39437
C1orf222	339457	-1.39367
FAM115A	9747	-1.39365
MHC2TA	4261	-1.39346
HSD17B7	51478	-1.3925
PAG1	55824	-1.39136
GLRA4	441509	-1.39118
OR5D14	219436	-1.39086
CHRNA1	1134	-1.39046
SERPINB3	6317	-1.39043
AGAP8	728404	-1.39013
LRRC14	9684	-1.39003
EXD3	54932	-1.38781
OR5T3	390154	-1.38773
MIF4GD	57409	-1.38734
FAM78A	286336	-1.38734
FSCN1	6624	-1.3871
SUFU	51684	-1.38635
INTS8	55656	-1.38629
RBM5	10181	-1.3859
MIR22HG	84981	-1.3856
BNIP2	663	-1.38524
SH120	51463	-1.3849
TRIM42	287015	-1.38456
AMZ1	155185	-1.3843
C18orf21	83608	-1.38428
GFAP	2670	-1.38425
HAUS3	79441	-1.3842
LRTOMT	220074	-1.38348
C2orf29	55571	-1.38348
PRRG1	5638	-1.38344
RNF183	138065	-1.38317
FIG4	9896	-1.38316
ANKRD9	122416	-1.38306
PDZD3	79849	-1.38294
ATP6V1D	51382	-1.38289
GLYR1	84656	-1.38262
PLA2G5	5322	-1.38243
CWC22	57703	-1.38234
COL5A3	50509	-1.38144
KIF21B	23046	-1.3812
DPAGT1	1798	-1.38057
MCM3	4172	-1.3793
MTF2	22823	-1.37907
RNF40	9810	-1.37838
WASH5P	375690	-1.37738
PPIA	5478	-1.37725
EIF2B1	1967	-1.37725
AANAT	15	-1.37721
IFNA7	3444	-1.37637
ITPRIPL1	150771	-1.37637
GMPPA	29926	-1.37612
HNF4G	3174	-1.37612
PARG	8505	-1.37592
AMACR	23600	-1.3751
NT5C3	51251	-1.37462
LRCH1	23143	-1.37443
DNM2	1785	-1.37345
C11orf94	143678	-1.3729
C6orf211	79624	-1.37253
RP1L1	94137	-1.37228
AKAP7	9465	-1.37221
TNFRSF10D	8793	-1.37159
SHROOM2	357	-1.37154
TMEM187	8269	-1.37131
CCDC24	149473	-1.37059
H3F3C	440093	-1.37028
USP40	55230	-1.36918
ZFP41	286128	-1.36816
PAX2	5076	-1.36756
TCEAL3	85012	-1.3675
TAS2R20	259295	-1.3675
CD8A	925	-1.36663
ZNF254	9534	-1.36662
NEUROG2	63973	-1.36623
TMEM200A	114801	-1.36623
CCL3	6348	-1.3658
SIM2	6493	-1.36523
FGF11	2256	-1.36514
BBS1	582	-1.36498
CEP55	55165	-1.36496
PRRT3	285368	-1.36493
OR5H1	26341	-1.36421
ZNF782	158431	-1.36416
C12orf74	338809	-1.36403
ALX3	257	-1.36385
KIAA1191	57179	-1.36278
TRAF4	9618	-1.36266
RGS2	5997	-1.36239
LIN52	91750	-1.36079
FZD2	2535	-1.35997
OR51E2	81285	-1.35991
ARRDC3	57561	-1.35986
ZZZ3	26009	-1.35955
GZMM	3004	-1.35917
ADAM10	102	-1.35864
GZMB	3002	-1.35844
ELOVL1	64834	-1.35777
TXNL4	10907	-1.35754
IRS1	3667	-1.35745
HM13	81502	-1.35732
C3orf45	132228	-1.35725
ECHDC3	79746	-1.35713
MYH9	4627	-1.35713
HIVEP2	3097	-1.35656
PSMG3	84262	-1.35642
SERINC5	256987	-1.35578
DAB1	1600	-1.35568
ZNF497	162968	-1.35564
SPANXA2	728712	-1.35553
SSSCA1	10534	-1.35509
CELA2A	63036	-1.35384
HERPUD1	9709	-1.35377
HAND1	9421	-1.35316
DFFB	1677	-1.35275
ST3GAL2	6483	-1.35272
SLCO2B1	11309	-1.3525
DNCL2B	83657	-1.3524
LYPD3	27076	-1.35238
FBXO28	23219	-1.35195
ACTB	60	-1.35191
PCGF6	84108	-1.34967
GJA5	2702	-1.34898
C4orf33	132321	-1.34898
TIMM17A	10440	-1.34898
FRRS1	391059	-1.34898
PARP8	79668	-1.34826
OPRL1	4987	-1.34623
EHD2	30846	-1.34605
LCN15	389812	-1.3458
HSD17B2	3294	-1.34573
WBP1	23559	-1.34536
IMAGE:4907098	192134	-1.34519
B4GALT3	8703	-1.34511
NDN	4692	-1.3434
FAM104B	90736	-1.34314
INTS12	57117	-1.34305
FLJ10581	55178	-1.34194
HOXA9	3205	-1.34194
REEP4	80346	-1.34192
PALM	5064	-1.34154
ALDH7A1	501	-1.3414
DBC1	1620	-1.33959
POM121L12	285877	-1.33842
GABBR1	2550	-1.33799
OCIAD1	54940	-1.3375
GORAB	92344	-1.3373
GLA	2717	-1.33686
C1orf95	375057	-1.33623
RPS19BP1	91582	-1.33623
CRELD2	79174	-1.33585
ANKMY1	51281	-1.33546
ZBTB43	23099	-1.33525
SLC25A26	115286	-1.33463
NANOS2	339345	-1.33428
DIA1	1727	-1.33382
BCL9	607	-1.33371
ACIN1	22985	-1.33283
RAD23B	5887	-1.33273
CHST3	9469	-1.33268
NSA2	10412	-1.33216
ZNF761	388561	-1.33199
RIMS2	9699	-1.33158
MTUS2	23281	-1.33144
ZNF234	10780	-1.33139
PLA2G4C	8605	-1.33137
CA6	765	-1.33137
TPH2	121278	-1.33137
TM9SF1	10548	-1.33135
GDA	9615	-1.33128
SLC14A2	8170	-1.33014
PPAN-P2RY11	692312	-1.32989
RBM12	10137	-1.3291
PRELID2	153768	-1.32859
DOCK1	1793	-1.32823
ASAH1	427	-1.32785
RFX3	5991	-1.32761
[truncated: 16,153 more rows]
